# Supplementary material for: Knobloch Syndrome Associated with Novel COL18A1 Variants in Chinese Population
Source: Genes (Basel). 2021 Sep 26;12(10):1512. doi: 10.3390/genes12101512 (PMC8536191; doi:10.3390/genes12101512)
Supplement: Supplementary file 1 [file genes-12-01512-s001.zip]

Archive with 2 entries (2 files):
- legend-S.pdf
- Table-S.pdf
